# Supplementary material for: Marked T cell activation, senescence, exhaustion and skewing towards TH17 in patients with COVID-19 pneumonia
Source: Nat Commun. 2020 Jul 6;11:3434. doi: 10.1038/s41467-020-17292-4 (PMC7338513; doi:10.1038/s41467-020-17292-4)
Supplement: Supplementary file 4 — Source data [file 41467_2020_17292_MOESM4_ESM.xlsx]

## Sheet: Figure 1b
T CELL PHENOTYPES IN COVID PATIENTS AND CONTROLS
	CD4+ AMONG CD3+ (%)	CM AMONG CD4 (%)	NAIVE AMONG CD4+ (%)	EMRA AMONG CD4 (%)	EM AMONG CD4 (%)	CD4/ul	CD4+CM/ul	CD4+NAIVE/ul	CD4 EMRA/ul	CD4+EM/ul
PATIENT 1	78.5	25.6	65.4	1.18	7.8	773.397	197.99	505.802	9.12609	60.325
PATIENT 2	68.9	66.6	14.4	0.364	18.6	556.658	370.734	80.1587	2.02623	103.538
PATIENT 3	71.5	67	20.2	0.928	11.9	598.38	400.914	120.873	5.55296	71.2072
PATIENT 4	60	43.6	45.7	1.03	9.66	NA	NA	NA	NA	NA
PATIENT 5	75	23.1	65.8	0.201	10.8	525.311	121.347	345.655	1.05588	56.7336
PATIENT 6	56	41.4	43.8	2.02	12.7	526.182	217.839	230.468	10.6289	66.8251
PATIENT 7	88.5	28.9	64.3	1.29	5.46	245.641	70.9901	157.947	3.16876	13.412
PATIENT 8	70.3	34.1	59.7	0.96	5.25	483.124	164.745	288.425	4.63799	25.364
PATIENT 9	82	43.3	42.8	3.2	10.5	245.201	106.172	104.946	7.84644	25.7461
PATIENT 10	44.6	38.2	10.4	5.36	45.8	NA	NA	NA	NA	NA
PATIENT 11	73.9	44.1	48	1.33	6.52	428.3	188.88	205.584	5.69638	27.9251
PATIENT 12	66.9	34.7	60.2	0.0245	5	403.524	140.023	242.921	0.0988633	20.1762
PATIENT 13	78	16.5	75.6	5.57	2.36	534.025	88.1142	403.723	29.7452	12.603
PATIENT 14	34.1	49.7	18	6.32	26	341.726	169.838	61.5106	21.5971	88.8487
PATIENT 15	76.5	35.2	54.7	1.48	8.49	479.368	168.738	262.214	7.09465	40.6984
PATIENT 16	71.4	30.1	62.7	2.19	4.95	556.134	167.396	348.696	12.1793	27.5286
PATIENT 17	49.1	46.5	27	7.7	18.7	326.7	151.915	88.2089	25.1559	61.0928
PATIENT 18	70.5	45.4	47.2	0.202	7.22	614.873	279.152	290.22	1.24204	44.3938
PATIENT 19	75.7	34.9	53.6	4.08	7.35	592.322	206.72	317.485	24.1667	43.5357
PATIENT 20	64	37.8	50.8	1.83	9.61	908.867	343.552	461.704	16.6323	87.3421
PATIENT 21	80	23.3	72.8	0.123	3.84	NA	NA	NA	NA	NA
CTR1	63.3	34.2	49.9	0.738	15.1	960.609	328.528	479.344	7.0893	145.052
CTR2	55	33.6	61	0.829	4.58	718.63	241.46	438.364	5.95744	32.9133
CTR3	65.4	37.7	54.4	0.149	7.77	1496.37	564.132	814.026	2.22959	116.268
CTR4	60.8	26.9	61.9	0.347	10.9	975.773	262.483	604.004	3.38593	106.359
CTR5	46.3	54	28	0.561	17.5	877.404	473.798	245.673	4.92223	153.546
CTR6	57.6	52.2	37.4	0.576	9.82	NA	NA	NA	NA	NA
CTR7	94.2	36.5	59.9	0.0803	3.53	2458.79	897.458	1472.81	1.97441	86.7953
CTR8	90.4	39	58.3	0.0274	2.6	1242.64	484.629	724.458	0.340483	32.3086
CTR9	66.7	4.16	77.4	17.2	1.24	1205.96	50.168	933.415	207.426	14.9539
CTR10	80.9	39.4	45.5	2.69	12.4	1618.81	637.811	736.558	43.546	200.732
CTR11	91.5	34.7	62.3	0.119	2.87	1259.9	437.185	784.918	1.49928	36.1591
CTR12	83.6	41.3	50.2	1.9	6.57	1274.57	526.396	639.832	24.2167	83.739
CTR13	76	39.9	44.5	3.94	11.6	2027.38	808.923	902.182	79.8786	235.176
DATA ARE RELATED TO FIGURE 1b

## Sheet: Figure 1c
T CELL PHENOTYPES IN COVID PATIENTS AND CONTROLS
	HLADR+CD38+ AMONG CD4 (%)	PD1+CD57+ AMONG CD4 (%)	TREG AMONG CD4 (%)	CD95+ AMONG CD4 (%)	CD95+ AMONG CD4+ NAIVE (%)	CD4+ HLADR+CD38+/ul	CD4+PD1+CD57+/ul	TREG/ul	CD4+CD95+/ul	CD4+CD95+NAIVE+/ul
PATIENT 1	0.738	1.13	3.66	35.8	5.36	5.70767	8.73939	28.3063	276.876	27.111
PATIENT 2	0.411	1.45	5.8	83.4	11.7	2.28786	8.07154	32.2862	464.253	9.37857
PATIENT 3	0.672	0.665	5.4	80.2	19.9	4.02111	3.97922	32.3125	479.9	24.0537
PATIENT 4	5.77	6.49	1.9	58.4	13.7	NA	NA	NA	NA	NA
PATIENT 5	2.85	0.595	2.68	36.9	4.35	14.9714	3.1256	14.0783	193.84	15.036
PATIENT 6	0.125	0.269	3.03	57.6	16.6	0.657728	1.41543	15.9433	303.081	38.2577
PATIENT 7	0.0645	0.172	5.03	40.1	10.8	0.158438	0.422502	12.3557	98.5019	17.0583
PATIENT 8	0.158	1.87	3.28	33.4	4.51	0.763336	9.03442	15.8465	161.363	13.008
PATIENT 9	0.071	1.42	7.07	59.2	14	0.174093	3.48186	17.3357	145.159	14.6925
PATIENT 10	0.646	18.8	2.39	81.7	17.5	NA	NA	NA	NA	NA
PATIENT 11	0.183	1.22	4.87	48.9	8.01	0.783788	5.22525	20.8582	209.438	16.4673
PATIENT 12	0.171	0.808	7.62	37.9	9.53	0.690026	3.26047	30.7485	152.936	23.1504
PATIENT 13	0.108	4.53	2.01	24.3	5.21	0.576747	24.1914	10.7339	129.768	21.034
PATIENT 14	0.796	13.8	2.31	82.1	16.5	2.72014	47.1582	7.89387	280.557	10.1493
PATIENT 15	0.208	0.819	2.01	44.7	7.66	0.997086	3.92602	9.6353	214.278	20.0856
PATIENT 16	0.0916	1.26	3.14	42	7.9	0.509419	7.00729	17.4626	233.576	27.547
PATIENT 17	0.16	5.68	5.47	76.7	12.9	0.522719	18.5565	17.8705	250.579	11.3789
PATIENT 18	0.33	0.128	3.86	55.9	8.15	2.02908	0.787037	23.7341	343.714	23.6529
PATIENT 19	0.427	0.442	3.79	53.9	8.93	2.52922	2.61806	22.449	319.262	28.3514
PATIENT 20	0.659	1.11	5.48	52.2	10.4	5.98943	10.0884	49.8059	474.428	48.0172
PATIENT 21	0.0839	0.471	1.48	29.1	4.69	NA	NA	NA	NA	NA
CTR1	0.113	0.722	1.33	49.2	6.14	1.08549	6.9356	12.7761	472.62	29.4317
CTR2	0.135	0.405	1.76	42.5	8.78	0.970151	2.91045	12.6479	305.418	38.4884
CTR3	0.0713	0.459	1.92	42.1	4.36	1.06691	6.86835	28.7303	629.972	35.4915
CTR4	0.0179	0.102	1.61	33	1.82	0.174663	0.995289	15.7099	322.005	10.9929
CTR5	0.131	1.27	3.25	68.7	5.8	1.1494	11.143	28.5156	602.776	14.249
CTR6	0.283	0.423	4.2	59	3.9	NA	NA	NA	NA	NA
CTR7	0.047	0.063	2.68	29.3	2.62	1.15563	1.54904	65.8956	720.425	38.5878
CTR8	0.0498	0.0648	2.96	38.4	3.18	0.618834	0.80523	36.7821	477.173	23.0378
CTR9	0.0632	0.748	3.69	57.7	40.6	0.762168	9.0206	44.5	695.84	378.967
CTR10	0.0378	0.697	2.4	47.4	3.44	0.61191	11.2831	38.8514	767.315	25.3376
CTR11	0.11	0.0955	1.44	28	2.7	1.38589	1.2032	18.1426	352.772	21.1928
CTR12	0.233	1.03	4.67	51.2	11.8	2.96974	13.128	59.5222	652.578	75.5002
CTR13	0.0379	1.72	0.577	49.6	2.67	0.768376	34.8709	11.698	1005.58	24.0883
DATA ARE RELATED TO FIGURE 1c

## Sheet: Figure 2e
CHARACTERIZATION OF CD4
	CD4/CCR6	CD4/CD161	CD4/CXCR3	CD4/CXCR4	CD4/GATA3	CD4/TBET
PATIENT 1	0.35	8.35	0.2	89.6	0.42	0.47
PATIENT 2	0.27	8.99	2.37	83	10.1	2.3
PATIENT 3	2.7	32.9	6.88	73.2	3.05	0.82
PATIENT 4	1.69	12.3	1.83	86.9	4.67	3.94
PATIENT 5	5.54	18.8	7.01	85.9	4.77	8.77
PATIENT 6	0.48	12.3	0.62	95.8	7.41	3.42
PATIENT 7	1.25	20.5	1.04	91.2	2.52	0.94
CTR1	22.6	32.5	12.4	40.9	4.45	6.81
CTR2	13.6	18.2	9.45	64.3	0.63	5.78
CTR3	11.5	18.7	10.8	65.4	1.58	1.48
CTR4	5.2	14.2	5.27	73.7	0.75	2.06
CTR5	4.23	28.3	10.6	39.6	0.68	5.38
CTR6	14.7	29.7	26.6	53	3.62	5.65
DATA ARE RELATED TO FIGURE 2e

## Sheet: Figure 3b
T CELL PHENOTYPES IN COVID PATIENTS AND CONTROLS
	CD8+	CM AMONG CD8 (%)	NAIVE AMONG CD8+ (%)	EMRA AMONG CD8 (%)	EM AMONG CD8 (%)	CD8/ul	CD8+CM/ul	CD8+NAIVE/ul	CD8 EMRA/ul	CD8+EM/ul
PATIENT 1	18.2	4.37	32.6	46.8	16.2	179.31	7.83584	58.455	83.917	29.0482
PATIENT 2	26.4	19.2	39.4	17.3	24.1	213.291	40.9519	84.0368	36.8994	51.4032
PATIENT 3	21.8	16.3	26.5	42.5	14.7	182.443	29.7382	48.3474	77.5383	26.8191
PATIENT 4	30.1	5.78	16.1	41.6	36.5	NA	NA	NA	NA	NA
PATIENT 5	16.4	4.77	55.7	10.2	29.3	114.868	5.47921	63.9815	11.7165	33.6564
PATIENT 6	35.2	2.63	31.1	61.6	4.66	330.743	8.69854	102.861	203.738	15.4126
PATIENT 7	6.58	3.18	63.8	26.5	6.54	18.2634	0.580778	11.6521	4.83981	1.19443
PATIENT 8	23.2	2.45	13.7	78.9	4.95	159.438	3.90623	21.843	125.796	7.89217
PATIENT 9	13.9	9.59	43.5	26.7	20.3	41.5646	3.98605	18.0806	11.0978	8.43762
PATIENT 10	28.1	6.05	4.14	32.2	57.7	NA	NA	NA	NA	NA
PATIENT 11	20.8	7.45	30.8	55	6.75	120.55	8.98096	37.1293	66.3024	8.13711
PATIENT 12	29.3	2.85	7.55	69.8	19.8	176.73	5.03681	13.3431	123.358	34.9926
PATIENT 13	12.8	5.08	44.2	41.5	9.14	87.6349	4.45186	38.7346	36.3685	8.00983
PATIENT 14	44.3	2.32	10.2	71.9	15.5	443.943	10.2995	45.2822	319.195	68.8111
PATIENT 15	15	3.96	40.7	51.1	4.26	93.9938	3.72215	38.2555	48.0308	4.00413
PATIENT 16	19.6	2.2	15	80.3	2.44	152.664	3.35862	22.8996	122.589	3.72501
PATIENT 17	29.3	7.62	29.6	47	15.7	194.955	14.8556	57.7067	91.6289	30.608
PATIENT 18	22.2	8.66	31.5	37.3	22.5	193.62	16.7675	60.9901	72.2201	43.5644
PATIENT 19	18.4	7.97	65.8	19.9	6.31	143.973	11.4746	94.734	28.6506	9.08467
PATIENT 20	27.7	9.27	36.8	44.9	9.06	393.369	36.4653	144.76	176.623	35.6392
PATIENT 21	17	2.12	53.3	35.9	8.72	NA	NA	NA	NA	NA
CTR1	30.8	6.24	46.7	40.7	6.37	467.405	29.1661	218.278	190.234	29.7737
CTR2	22.6	9.21	42.8	38.3	9.68	295.292	27.1964	126.385	113.097	28.5842
CTR3	21.3	19.1	54.3	7.39	19.2	487.35	93.0839	264.631	36.0152	93.5713
CTR4	30.5	4.94	48.3	39.3	7.51	489.491	24.1809	236.424	192.37	36.7608
CTR5	40.8	12.8	29.3	24.8	33.1	773.176	98.9666	226.541	191.748	255.921
CTR6	33.1	9.98	42.2	24.6	23.2	NA	NA	NA	NA	NA
CTR7	4.38	16.3	60.5	11.4	11.9	114.326	18.6351	69.1672	13.0332	13.6048
CTR8	7.15	11.5	75	6.52	7.03	98.2839	11.3026	73.7129	6.40811	6.90936
CTR9	29.5	0.198	37.9	61.8	0.124	533.372	1.05608	202.148	329.624	0.661381
CTR10	14	20.4	39.3	26.8	13.5	280.14	57.1486	110.095	75.0775	37.8189
CTR11	6.34	23.4	63.7	7.26	5.63	87.298	20.4277	55.6088	6.33783	4.91488
CTR12	13.1	10.7	44.3	23.5	21.5	199.723	21.3703	88.4771	46.9348	42.9404
CTR13	15.9	24.6	42.8	20.7	11.8	424.148	104.341	181.536	87.7987	50.0495
DATA ARE RELATED TO FIGURE 3b

## Sheet: Figure 3c
T CELL PHENOTYPES IN COVID PATIENTS AND CONTROLS
	HLADR+CD38+ AMONG CD8 (%)	PD1+CD57+ AMONG CD8 (%)	CD95+ AMONG CD8 (%)	CD95+ AMONG CD8+ NAIVE (%)	CD8+ HLADR+CD38+/ul	CD8+PD1+CD57+/ul	CD8+CD95+/ul	CD8+CD95+NAIVE+/ul
PATIENT 1	12	5.3	71.9	8.8	21.5172	9.50342	128.924	5.14404
PATIENT 2	0.78	16	70.2	11.9	1.66367	34.1266	149.73	10.0004
PATIENT 3	0.921	10	90	45.1	1.6803	18.2443	164.199	21.8047
PATIENT 4	14.4	18.2	87.8	14	NA	NA	NA	NA
PATIENT 5	4.94	7.44	79.9	3.34	5.67448	8.54619	91.7796	2.13698
PATIENT 6	0.667	3.14	76.9	11.5	2.20606	10.3853	254.341	11.829
PATIENT 7	0.217	5.17	54.2	5.91	0.0396317	0.94422	9.89879	0.688638
PATIENT 8	0.937	13.9	88.6	11.6	1.49393	22.1619	141.262	2.53379
PATIENT 9	0.231	12.3	73.9	9.38	0.0960143	5.11245	30.7162	1.69596
PATIENT 10	0.556	27.9	94	13	NA	NA	NA	NA
PATIENT 11	1.8	18.7	79.2	17.6	2.1699	22.5428	95.4755	6.53476
PATIENT 12	0.727	28.8	94.9	20.9	1.28483	50.8983	167.717	2.78871
PATIENT 13	0.707	10.5	63.3	5.72	0.619579	9.20167	55.4729	2.21562
PATIENT 14	1.79	22.8	90.1	16	7.94658	101.219	399.993	7.24515
PATIENT 15	1.18	8.7	63.5	4.89	1.10913	8.17746	59.686	1.87069
PATIENT 16	0.657	10.3	84.7	18.2	1.003	15.7244	129.307	4.16774
PATIENT 17	0.821	7.66	76.7	8.46	1.60058	14.9336	149.531	4.88199
PATIENT 18	0.376	22.5	67.5	7.08	0.728009	43.5644	130.693	4.3181
PATIENT 19	0.542	7.8	58.3	9.14	0.780332	11.2299	83.936	8.65869
PATIENT 20	0.443	6.47	74.4	22.4	1.74262	25.451	292.666	32.4262
PATIENT 21	0.568	7.12	56.8	3.91	NA	NA	NA	NA
CTR1	0.117	2.88	66.4	6.93	0.546864	13.4613	310.357	15.1267
CTR2	0.17	8.14	44.8	10.9	0.501996	24.0367	132.291	13.7759
CTR3	0.0571	3.62	53	6.79	0.278277	17.6421	258.296	17.9685
CTR4	0.0119	1.57	49.1	5.8	0.0582495	7.68502	240.34	13.7126
CTR5	0.142	13.8	82.8	4.47	1.09791	106.698	640.19	10.1264
CTR6	0.553	14.7	83.2	4.96	NA	NA	NA	NA
CTR7	0.0531	2.76	42.9	6.09	0.060707	3.15539	49.0458	4.21228
CTR8	0	0.662	35.6	4.15	0	0.650639	34.9891	3.05909
CTR9	0.0691	2.24	74.3	22.4	0.36856	11.9475	396.295	45.2811
CTR10	0.0789	1.67	65.7	9.61	0.22103	4.67834	184.052	10.5801
CTR11	0.131	2.97	67.5	12.9	0.11436	2.59275	58.9261	7.17354
CTR12	0.369	13.6	50	16.9	0.736976	27.1623	99.8613	14.9526
CTR13	0.109	1.85	63.3	5.7	0.462322	7.84675	268.486	10.3475
DATA ARE RELATED TO FIGURE 3c

## Sheet: Figure 4e
CHARACTERIZATION OF CD8 T CELLS
PATIENT 1	CD8+/CCR4	CD8+/CCR6	CD8+/CD161	CD8+/CXCR3	CD8+/CXCR4	CD8+/GATA3	CD8+/TBET
PATIENT 2	23.3	0.56	4.89	0.066	88.9	4.79	1.64
PATIENT 3	5.22	0.51	5.32	2.46	82.6	13.8	9.74
PATIENT 4	4.43	0.43	8.05	9.99	72.5	5.88	14.5
PATIENT 5	1.36	0.6	47.4	0.88	68.5	12.3	65.7
PATIENT 6	2.92	1.8	7.43	6.23	78.2	21	38.6
PATIENT 7	13.2	0.75	5.8	0.79	91	4.73	28.6
	12.4	2.17	6.19	1.75	92.7	3.1	5.57
CTR1
CTR2	0.33	3.93	6.56	11.3	21.6	4.95	55.1
CTR3	0.58	3.13	8.55	11.3	32.1	0.41	58.9
CTR4	0.38	7.22	39.6	10.2	26.5	2.07	54.6
CTR5	0.41	7.64	13.2	11.7	63.8	1.64	30
CTR6	0.18	1.33	11.1	9.28	39.5	0.69	40.4
	0.16	1.71	6.16	19.8	33.7	1.13	62.7
DATA ARE RELATED TO FIGURE 4e

## Sheet: Figure 5a
Proliferation Index		ALL	NAIVE	CM	EM	TE
(PI)	CTR1	1.32	1.3	1.36	1.33	1.7
	CTR2	1.44	1.24	1.74	1.53	1.79
	CTR3	1.82	1.23	1.6	2.22	1.88
	CTR4	1.91	1.3	2.21	2.36	1.86
	CTR5	1.25	1.27	1.18	1.19	1.86
	COVID 1	1	1.52	1.47	n.a.	1.21
	COVID 2	1.65	1.26	1.72	1.92	1.38
	COVID 3	1.43	1.23	1.35	1.84	1.18
	COVID 4	1.57	1.49	1.65	1.71	1.62
	COVID 5	1.17	1.08	1.13	1.25	1.03
Percentage Divided		ALL	NAIVE	CM	EM	TE
(PD)	CTR1	26.3	30.6	28	24	11
	CTR2	18.8	10.3	18.7	30.8	16.3
	CTR3	11.9	8.69	13.6	14.5	20.1
	CTR4	20	11.1	24	39.7	24.4
	CTR5	27.9	28.5	29.7	25.7	n.a.
	COVID 1	13.5	32.1	62.4	n.a.	24.2
	COVID 2	39.6	17.9	50.5	39.9	21.2
	COVID 3	23.2	14.7	22.4	37.6	26.1
	COVID 4	32.7	23.9	24.6	42.2	44.7
	COVID 5	18.7	9.3	16.4	28.5	61
DATA ARE RELATED TO FIGURE 5a
n.a.: not available

## Sheet: Figure 5b
Proliferation Index		ALL	NAIVE	CM	EM	TE
(PI)	CTR1	1.62	1.87	1.56	1.27	1.26
	CTR2	1.74	1.98	2.09	1.41	1.45
	CTR3	2.08	1.98	n.a.	2.07	1.38
	CTR4	2.55	2.3	1.12	1.8	1.6
	CTR5	1.47	1.49	1.63	1.2	1.34
	COVID 1	1	1.71	1.77	n.a.	1.18
	COVID 2	1.36	1	1.59	1.13	1.1
	COVID 3	1.79	1.94	1.84	1.54	1.44
	COVID 4	1.89	2.2	1.65	1.94	1.41
	COVID 5	1.1	1.14	1.14	1.13	1.01
Percentage Divided		ALL	NAIVE	CM	EM	TE
(PD)	CTR1	29.5	56.2	30.9	35.9	6.33
	CTR2	22.7	47.3	37.5	21.7	4.25
	CTR3	31.5	44.4	n.a.	35	10.6
	CTR4	47.5	68.1	24.2	32.7	12.5
	CTR5	35.9	53.5	23.8	7.22	4.23
	COVID 1	19	44.2	n.a.	n.a.	30.6
	COVID 2	24.1	n.a.	39.5	27.1	11.4
	COVID 3	39.3	53.8	32.4	59.9	16.9
	COVID 4	36.1	42.1	29.2	48	14.5
	COVID 5	16.1	16.5	19.1	28.3	n.a.
DATA ARE RELATED TO FIGURE 5b
n.a.: not available

## Sheet: Figure 6a
BASAL RESPIRATION					MAXIMAL RESPIRATION					SRC					ATP COUPLED
NS CTR	S CTR	NS COVID	S COVID		NS CTR	S CTR	NS COVID	S COVID		NS CTR	S CTR	NS COVID	S COVID		NS CTR	S CTR	NS COVID	S COVID
238174	171201	649771	444555		1138728	1674634	2303106	2356151		900553	1503432	1706380	1858551		124998	55735	457842	291500
278906	93945	361859	510010		1856471	1629689	1553521	1544047		1577565	1535743	1182188	1043510		122666	8647	45366	180236
353621	124062	446999	447681		1940382	1510358	2413051	2378251		1586760	1386295	1931252	1965370		177077	30566	231893	290362
471960	241127	558751	664804		2390349	2186666	3668792	2333552		1918389	1945539	1774800	3003988		204107	68421	452544	491302
1210783	2380409	1763538	2869268		7323298	8229813	7409612	10005630		6112515	5849404	8242092	4540344		1142232	2223019	1685452	2700048
881535	1658517	1529277	1835281		4626583	8782750	8426514	6326219		3745047	7124233	4796941	6591233		837704	1551875	1454378	1658920
1344606	2014636				6292919	10010920				4948312	7996281				1301284	1873868
3193484*	1005869*				5742578	3855942				2549094	2850073				3204273	3246045
815931	1581207				3882890	8859568				3066959	7278361				822723	1368564
407334	440573				1557857	2398805				1150522	1958232				386834	474976
DATA ARE RELATED TO FIGURE 6a
NS: non-stimulated
S: stimulated

## Sheet: Figure 6b
BASAL ECAR					MAXIMAL ECAR
NS CTR	S CTR	NS COVID	S COVID		NS CTR	S CTR	NS COVID	S COVID
322091	828068	683226	1360334		456382	1234213	781023	1853352
664020	1090773	623604	1397602		815992	1491927	799064	1933576
576037	988355	357837	721332		818912	1391964	445969	808023
954713	1424950	935505	816624		1280729	1990621	1051716	905568
292445	794611	472349	766047		373437	1056108	588433	845589
123603	202372	170618	774498		170378	273342	261693	943921
230780	636310				247479	643112
414874	814690				471050	827317
369871	864695				414074	872669
365029	866158				421050	899681
DATA ARE RELATED TO FIGURE 6b
NS: non-stimulated
S: stimulated

[truncated: 5 more sheets: Figure 7, Figure 8c, Figure 8d, Figure 9a, Figure 9b]
